# Supplementary material for: Real-world cost-effectiveness of pan-genotypic Sofosbuvir-Velpatasvir combination versus genotype dependent directly acting anti-viral drugs for treatment of hepatitis C patients in the universal coverage scheme of Punjab state in India
Source: PLoS One. 2019 Aug 29;14(8):e0221769. doi: 10.1371/journal.pone.0221769 (PMC6715223; doi:10.1371/journal.pone.0221769)
Supplement: S2 File — (XLSX) [file pone.0221769.s002.xlsx]

## Sheet: Market prices
				Results at market prices
				Incremental_LY	Incremental_QALYs	Incremental_Cost	ICER/LY	ICER/QALY
	II-I		Base	0.0744858	0.28249	-6242.59	-77569.2	-21097.2
			Lower limit	0.0219923	0.0265385	-13856.5	-268022	-193056
			Upper limit	0.176961	0.692087	364.52	6681.84	1306.33
	III-I		Base	0.0917888	0.458723	-7096.68	-68282.8	-13809.3
			Lower limit	0.03419	0.142515	-35003.5	-511876	-129881
			Upper limit	0.21273	0.980394	23126.6	347809	89281.6
	III-II		Base	0.0166603	0.172969	-1159.59	-55086.7	-6068.15
			Lower limit	0.00342452	0.0377797	-29796.5	-2.80315e+06	-314517
			Upper limit	0.0446126	0.381005	26988.9	3.04633e+06	258084
	I-A		Base	0.312516	1.71054	-16664.9	-52749.2	-9766.98
			Lower limit	0.172227	1.01311	-42876.4	-125922	-23616.7
			Upper limit	0.575776	2.79617	5639.66	23187.1	3534.02
	II-A		Base	0.388469	2.03226	-22734	-57143.4	-11122
			Lower limit	0.233185	1.2414	-53124.3	-124068	-25296
			Upper limit	0.698547	3.17549	3403.48	10501.7	1936.06
	III-A		Base	0.406678	2.19222	-22960.4	-53660.5	-10314.8
			Lower limit	0.244159	1.35181	-54514.6	-124228	-24709
			Upper limit	0.728284	3.44237	2990.2	8797.58	1670.89
