# Supplementary material for: Real-world cost-effectiveness of pan-genotypic Sofosbuvir-Velpatasvir combination versus genotype dependent directly acting anti-viral drugs for treatment of hepatitis C patients in the universal coverage scheme of Punjab state in India
Source: PLoS One. 2019 Aug 29;14(8):e0221769. doi: 10.1371/journal.pone.0221769 (PMC6715223; doi:10.1371/journal.pone.0221769)
Supplement: S3 File — (XLSX) [file pone.0221769.s003.xlsx]

## Sheet: Results
			95% Confidence interval
		MEAN	LOWER	UPPER	STD ERROR
	CHC	0.639299	0.577264	0.701334	0.0306694
	CC	0.561901	0.513601	0.610201	0.0238791
	DC/HCC	0.444639	0.389442	0.499837	0.0278762
	CHC	Chronic hepatitis C
	CC	Compensated cirrhosis
	DC	Decompensated cirrhosis
	HCC	Hepatocellular carcinoma

## Sheet: CHC & CC
		CHC-Chronic hepatitis C
		CC-Compensated cirrhosis
Sr No	AGE	GENDER	DISEASE	QOL_Mobility	QOL_Self_care	QOL_Usual_activities	QOL_Pain_Discomfort	QOL_Anxiety_depression
1	48	MALE	CHC	2	1	2	2	2
2	55	FEMALE	CHC	2	1	1	2	1
3	58	MALE	CHC	3	3	2	2	2
4	32	MALE	CHC	2	1	2	2	2
5	23	MALE	CHC	2	2	3	2	1
6	21	MALE	CHC	1	1	1	2	1
7	48	MALE	CHC	1	2	1	1	1
8	50	MALE	CHC	1	1	2	2	1
9	47	MALE	CHC	2	1	3	3	2
10	60	MALE	CHC	1	1	1	1	1
11	44	MALE	CHC	1	1	2	1	1
12	65	MALE	CHC	2	2	2	2	2
13	28	MALE	CHC	3	2	3	3	2
14	27	MALE	CHC	2	2	2	2	2
15	24	MALE	CHC	2	2	2	2	2
16	28	MALE	CHC	3	2	3	3	2
17	50	MALE	CHC	2	1	2	2	3
20	33	MALE	CHC	2	2	2	2	1
21	25	MALE	CHC	2	2	2	2	2
23	41	FEMALE	CHC	2	2	2	3	2
24	34	MALE	CHC	1	1	2	1	2
25	60	MALE	CHC	1	1	1	2	1
26	53	MALE	CHC	2	2	3	2	2
27	23	MALE	CHC	1	1	1	1	1
28	34	MALE	CHC	1	1	1	2	1
29	22	MALE	CHC	1	1	1	1	1
30	22	MALE	CHC	2	1	1	2	2
31	20	MALE	CHC	2	2	2	3	2
32	20	FEMALE	CHC	1	1	1	1	1
33	23	MALE	CHC	2	2	2	3	2
34	25	MALE	CHC	1	1	1	1	1
35	42	FEMALE	CHC	3	2	2	3	2
36	53	MALE	CHC	2	1	2	2	1
37	27	MALE	CHC	2	1	1	2	1
38	51	MALE	CHC	2	2	2	3	2
41	29	MALE	CHC	1	1	1	2	1
42	19	MALE	CHC	2	1	1	2	1
43	24	MALE	CHC	1	1	1	1	1
44	22	MALE	CHC	1	2	2	2	2
46	25	MALE	CHC	1	1	1	2	2
18	46	FEMALE	CC	1	2	2	1	1
19	41	MALE	CC	3	2	3	2	1
22	71	MALE	CC	4	3	4	2	2
39	62	MALE	CC	3	2	2	3	3
40	50	FEMALE	CC	2	2	2	2	3
45	48	MALE	CC	1	1	1	2	1
47	52	FEMALE	CC	2	2	2	2	1
48	60	MALE	CC	2	2	3	1	1
49	54	MALE	CC	3	2	3	3	2
50	60	FEMALE	CC	3	2	2	2	2
51	29	MALE	CC	1	1	1	2	2
52	55	MALE	CC	2	2	2	3	2
53	50	MALE	CC	2	2	1	2	2
54	60	MALE	CC	2	1	2	2	2
55	45	FEMALE	CC	2	2	1	2	2
56	45	MALE	CC	1	1	1	2	2
57	53	MALE	CC	2	2	1	2	3
58	45	FEMALE	CC	2	2	2	3	2
59	62	MALE	CC	2	2	2	3	2
60	62	FEMALE	CC	2	2	2	2	1
61	47	MALE	CC	1	1	2	2	2
62	63	MALE	CC	2	2	2	2	2
63	50	FEMALE	CC	2	2	2	2	1
64	27	MALE	CC	2	1	1	2	2
65	34	MALE	CC	1	1	1	1	2
66	62	MALE	CC	1	1	1	2	1
67	30	MALE	CC	2	2	2	3	1
68	48	MALE	CC	3	2	3	3	2
69	48	MALE	CC	2	2	1	2	1
70	57	FEMALE	CC	1	1	1	2	1
71	57	FEMALE	CC	2	2	2	3	2
72	40	MALE	CC	2	1	1	1	1
73	50	MALE	CC	1	1	1	2	2
74	51	MALE	CC	2	2	2	2	2
75	53	MALE	CC	1	1	1	1	1
76	71	MALE	CC	2	2	2	2	1
77	43	MALE	CC	2	2	2	3	2
78	34	MALE	CC	1	1	1	1	2
79	40	MALE	CC	3	2	3	3	2
80	45	FEMALE	CC	2	2	2	3	2

## Sheet: Analysis_CHC
Chronic hepatitis C (CHC) patients				Values from EQ-5D-5L crosswalk index value calculator
				0.568351
Column1				0.647902
				0.425601
Mean	0.639299			0.568351
Standard Error	0.0306694			0.481027
Median	0.581605			0.78049
Mode	1			0.731053
Standard Deviation	0.19397			0.700936
Sample Variance	0.0376244			0.54207
Kurtosis	-0.641871			1
Skewness	0.727827			0.79063
Range	0.58014			0.467358
Minimum	0.41986			0.41986
Maximum	1			0.467358
Sum	25.572			0.467358
Count	40			0.41986
Confidence Level(95.0%)	0.0620346			0.561449
				0.492934
Confidence interval-	0.701334			0.467358
	0.577264			0.45299
				0.733538
				0.78049
				0.455638
				1
				0.78049
				1
				0.616861
				0.45299
				1
				0.45299
				1
				0.431531
				0.594858
				0.647902
				0.45299
				0.78049
				0.647902
				1
				0.567125
				0.723229

## Sheet: Analysis_CC
Compensated cirrhosis (CC) patients			Values from EQ-5D-5L crosswalk index value calculator
			0.656607
Column1			0.459568
			0.319741
Mean	0.561901		0.42492
Standard Error	0.0238791		0.460698
Median	0.492934		0.78049
Mode	0.45299		0.492934
Standard Deviation	0.151025		0.538708
Sample Variance	0.0228085		0.41986
Kurtosis	0.291265		0.44585
Skewness	0.993572		0.723229
Range	0.680259		0.45299
Minimum	0.319741		0.514884
Maximum	1		0.568351
Sum	22.476		0.514884
Count	40		0.723229
Confidence Level(95.0%)	0.0483001		0.508027
			0.45299
			0.45299
			0.492934
Confidence interval	0.610201		0.669243
	0.513601		0.467358
			0.492934
			0.616861
			0.814345
			0.78049
			0.478379
			0.41986
			0.541219
			0.78049
			0.45299
			0.734283
			0.723229
			0.467358
			1
			0.492934
			0.45299
			0.814345
			0.41986
			0.45299

## Sheet: DC & HCC
		LIVER ICU (DC &HCC) patients
		DC-Decompensated cirrhossis
		HCC-Hepatocellular carcinoma
Sr No	AGE	GENDER	QOL_Mobility	QOL_Self_care	QOL_Usual_activities	QOL_Pain_Discomfort	QOL_Anxiety_depression
1	52	MALE	2	2	3	1	3
2	69	MALE	5	5	5	5	5
3	44	FEMALE	1	1	1	1	3
4	67	MALE	5	5	5	5	5
5	62	MALE	2	2	2	2	3
6	32	FEMALE	2	2	2	1	4
7	70	FEMALE	3	3	3	4	4
8	68	MALE	1	1	2	2	2
9	59	MALE	2	2	2	1	2
10	52	MALE	2	2	2	2	1
11	52	MALE	1	1	1	2	2
12	28	FEMALE	1	1	2	2	3
13	54	MALE	2	2	2	2	3
14	28	MALE	1	1	2	2	2
15	50	MALE	4	4	4	2	4
16	60	MALE	2	2	2	2	2
17	52	FEMALE	5	5	5	5	5
18	72	MALE	2	1	2	1	2
19	26	MALE	2	2	2	2	2
20	47	FEMALE	2	2	2	1	2
21	59	MALE	1	2	2	1	1
22	60	FEMALE	2	2	3	2	4
23	29	FEMALE	1	1	1	1	2
24	68	MALE	2	2	3	2	2
25	58	MALE	2	2	3	2	2
26	35	MALE	2	2	3	3	4
27	59	MALE	3	3	4	2	3
28	29	FEMALE	2	2	2	1	2
29	34	FEMALE	2	2	2	1	2
30	53	FEMALE	1	2	2	2	3
31	53	MALE	2	2	2	1	2
32	47	FEMALE	2	2	2	1	2
33	24	FEMALE	2	2	2	1	2
34	19	FEMALE	2	2	1	1	2
35	55	MALE	2	2	2	1	2
36	50	MALE	2	2	2	1	2
37	37	FEMALE	2	2	1	1	2
38	55	MALE	2	2	2	2	3
39	48	MALE	3	3	3	2	3
40	29	FEMALE	1	2	2	2	2
41	45	MALE	3	3	3	2	4
42	39	MALE	3	3	3	4	4
43	54	FEMALE	4	4	3	2	4
44	45	FEMALE	2	2	3	2	3
45	68	MALE	3	3	3	2	2
46	46	MALE	2	3	2	2	3
47	86	MALE	2	2	2	2	2
48	54	MALE	2	2	2	2	2
49	52	FEMALE	2	3	4	2	3
50	22	FEMALE	2	2	2	1	2
51	53	FEMALE	2	3	3	2	2
52	38	FEMALE	1	1	1	1	1
53	46	MALE	2	2	3	2	2
54	43	MALE	2	2	2	1	2
55	45	MALE	3	3	3	3	3
56	53	MALE	2	2	2	2	2
57	34	MALE	2	1	1	1	2
58	60	MALE	2	2	2	2	2
59	16	MALE	2	3	3	2	2
60	51	FEMALE	1	2	2	1	2
61	21	MALE	2	2	2	2	2
62	31	MALE	5	5	5	5	5
63	27	MALE	3	3	3	3	3
64	40	FEMALE	5	5	5	5	5
65	52	MALE	1	1	1	1	2
66	47	MALE	2	2	2	1	1
67	53	MALE	3	3	3	3	3
68	48	MALE	1	1	1	1	2
69	61	FEMALE	2	3	3	2	3
70	46	MALE	1	1	1	1	1
71	36	MALE	3	3	3	2	2
72	63	MALE	2	2	3	2	3
73	66	MALE	2	2	3	2	3
74	51	MALE	4	4	4	4	4
75	24	MALE	2	2	2	1	2
76	83	MALE	3	2	2	2	2
77	63	FEMALE	2	3	3	2	2
78	21	FEMALE	3	3	3	3	3
79	35	MALE	5	5	5	5	5
80	35	MALE	5	5	5	5	5
81	51	MALE	2	2	2	1	1
82	21	FEMALE	5	5	5	5	5
83	57	MALE	1	1	1	1	1
84	40	FEMALE	2	2	2	1	1
85	19	MALE	1	1	1	1	1
86	39	MALE	2	2	2	1	2
87	45	FEMALE	2	2	2	2	2
88	47	FEMALE	3	3	3	3	4
89	58	MALE	2	2	2	2	2
90	67	MALE	1	2	2	1	2
91	52	MALE	1	2	2	2	2
92	60	MALE	3	3	3	2	2
93	20	MALE	2	2	3	2	2
94	35	FEMALE	4	4	4	2	3
95	15	MALE	1	1	1	1	3
96	68	FEMALE	2	2	3	1	2
97	60	FEMALE	2	2	3	3	3
98	45	MALE	2	2	2	1	1
99	47	MALE	1	2	2	2	2
100	52	MALE	5	5	5	5	5
101	34	MALE	1	1	1	1	1
102	42	MALE	2	2	2	1	2
103	24	MALE	1	2	2	2	2
104	54	FEMALE	3	3	3	2	3
105	33	FEMALE	2	2	2	1	2
106	55	FEMALE	2	2	2	1	2
107	53	MALE	2	2	2	1	2
108	48	MALE	3	2	3	2	2
109	30	MALE	1	1	1	1	1
110	38	FEMALE	1	1	1	2	2
111	50	FEMALE	2	2	2	1	2
112	74	FEMALE	2	2	2	1	2
113	29	MALE	3	3	3	2	3
114	46	MALE	4	4	4	3	1
115	56	MALE	3	3	3	3	3
116	50	MALE	3	3	3	2	3
117	33	MALE	1	2	2	1	2
118	57	FEMALE	2	3	3	2	1
119	51	MALE	3	3	3	2	3
120	17	FEMALE	1	2	1	1	2

## Sheet: Analysis_DC&HCC
Liver ICU patients (DC & HCC)				Values from EQ-5D-5L crosswalk index value calculator
				0.506708
Column1				-0.452
				0.766
Mean	0.444639			-0.452
Standard Error	0.0278762			0.460698
Median	0.467358			0.411901
Mode	0.525235			0.203508
Standard Deviation	0.305368			0.669243
Sample Variance	0.0932496			0.525235
Kurtosis	3.55893			0.492934
Skewness	-1.55827			0.723229
Range	1.452			0.66099
Minimum	-0.452			0.460698
Maximum	1			0.669243
Sum	53.3567			0.192223
Count	120			0.467358
Confidence Level(95.0%)	0.0551976			-0.452
				0.627206
Confidence interval-				0.467358
0.499837	0.389442			0.525235
				0.656607
				0.342548
				0.814345
				0.455638
				0.455638
				0.32823
				0.342289
				0.525235
				0.525235
				0.560239
				0.525235
				0.525235
				0.525235
				0.573558
				0.525235
				0.525235
				0.573558
				0.460698
				0.407319
				0.567125
				0.30084
				0.203508
				0.227931
				0.449027
				0.41393
				0.440449
				0.467358
				0.467358
				0.363748
				0.525235
				0.435389
				1
				0.455638
				0.525235
				0.393
				0.467358
				0.680472
				0.467358
				0.435389
				0.625913
				0.467358
				-0.452
				0.393
				-0.452
				0.814345
				0.551565
				0.393
				0.814345
				0.428778
				1
				0.41393
				0.449027
				0.449027
				0.109833
				0.525235
				0.44585
				0.435389
				0.393
				-0.452
				-0.452
				0.551565
				-0.452
				1
				0.551565
				1
				0.525235
				0.467358
				0.286522
				0.467358
				0.625913
				0.567125
				0.41393
				0.455638
				0.262667
				0.766
				0.513319
				0.434708
				0.551565
				0.567125
				-0.452
				1
				0.525235
				0.567125
				0.407319
				0.525235
				0.525235
				0.525235
				0.434179
				1
				0.723229
				0.525235
				0.525235
				0.407319
				0.280349
				0.393
				0.407319
				0.625913
				0.460778
				0.407319
				0.678844
